# Supplementary material for: Impact of Label Noise on the Learning Based Models for a Binary Classification of Physiological Signal
Source: Sensors (Basel). 2022 Sep 21;22(19):7166. doi: 10.3390/s22197166 (PMC9572105; doi:10.3390/s22197166)
Supplement: Supplementary file 1 [file sensors-22-07166-s001.zip › Supplementary Table S1.xlsx]

## Sheet: noise label
Table S1. The comprehensive performance of different models with different type of label noise.
1D_resnet
Bad_to_Good							Good_to_Bad							Random flipping
Percentage of noise	Accuracy	Sensitivity	Specificity	PPV	NPV		Percentage of noise	Accuracy	Sensitivity	Specificity	PPV	NPV		Percentage of noise	Accuracy	Sensitivity	Specificity	PPV	NPV
10	0.9769	0.9256	0.9954	0.9739	0.9863		10	0.9641	0.9692	0.9623	0.9887	0.9021		10	0.9661	0.9333	0.978	0.9761	0.9381
	0.9553	0.8513	0.9926	0.949	0.9765			0.9533	0.9359	0.9595	0.9766	0.8924			0.9709	0.941	0.9816	0.9789	0.9483
	0.9716	0.9103	0.9936	0.9686	0.9807			0.9831	0.9384	0.9991	0.9784	0.9973			0.9661	0.9359	0.977	0.977	0.9359
	0.9668	0.9436	0.9752	0.9797	0.9316			0.9661	0.9385	0.9761	0.9779	0.9337			0.9736	0.9077	0.9972	0.9679	0.9916
	0.9802	0.9429	0.9924	0.9815	0.9807			0.9729	0.9077	0.9963	0.9678	0.9888			0.9655	0.9692	0.9461	0.9887	0.9065
	9.5103e-05	0.00144704	6.8388e-05	0.000170763	0.000501188			0.00012172	0.000474083	0.000342568	5.5147e-05	0.00234142			1.3068e-05	0.000481337	0.000344952	5.5382e-05	0.000947722
Avg	0.97016	0.91474	0.98984	0.97054	0.97116			0.9679	0.93794	0.97866	0.97788	0.94286			0.96844	0.93742	0.97598	0.97772	0.94408
20	0.9763	0.9308	0.9926	0.9756	0.9784		20	0.9519	0.9744	0.9439	0.9903	0.8617		20	0.937	0.7872	0.9908	0.9284	0.9685
	0.9711	0.9415	0.9885	0.9742	0.9801			0.9689	0.9051	0.9917	0.9668	0.9751			0.9154	0.6795	1	0.8969	1
	0.9425	0.9103	0.954	0.9674	0.8765			0.9282	0.7769	0.9825	0.9246	0.941			0.9418	0.841	0.978	0.9449	0.9318
	0.9682	0.9051	0.9908	0.9668	0.9725			0.958	0.9718	0.9531	0.9895	0.8814			0.891	0.8923	0.9016	0.9589	0.7648
	0.8775	0.6154	0.9715	0.8756	0.8856			0.935	0.8615	0.9614	0.9509	0.8889			0.916	0.7333	0.9816	0.9112	0.9346
	0.00168479	0.0190116	0.000273637	0.00183573	0.00278023			0.000278065	0.00683281	0.000401842	0.000768217	0.00219859			0.000410528	0.00711087	0.00155224	0.000622503	0.00829792
Avg.	0.94712	0.86062	0.97948	0.95192	0.93862			0.9484	0.89794	0.96652	0.96442	0.90962			0.92024	0.78666	0.9704	0.92806	0.91994
30	0.937	0.7821	0.9926	0.927	0.9744		30	0.9201	0.7	0.9991	0.9027	0.9964		30	0.8504	0.8795	0.8399	0.954	0.6634
	0.9465	0.7974	1	0.9322	1			0.9127	0.9795	0.8887	0.9918	0.7594			0.9438	0.8282	0.9853	0.9411	0.9528
	0.9336	0.9103	0.942	0.967	0.8493			0.9106	0.9462	0.8979	0.9789	0.7688			0.9567	0.8462	0.9963	0.9475	0.988
	0.933	0.8077	0.978	0.9341	0.9292			0.9336	0.9103	0.942	0.9669	0.8493			0.9377	0.7846	0.9926	0.9278	0.9745
	0.9276	0.759	0.988	0.9195	0.9579			0.9553	0.9385	0.9614	0.9775	0.8971			0.9221	0.9027	0.9292	0.9637	0.8205
	4.8878e-05	0.00339877	0.000517672	0.000333073	0.00335589			0.000341013	0.0124782	0.00208378	0.00123556	0.00959137			0.00176307	0.00209972	0.00443755	0.000182857	0.0190874
Avg.	0.93554	0.8113	0.98012	0.93596	0.94216			0.92646	0.8949	0.93782	0.96356	0.8542			0.92214	0.84824	0.94866	0.94682	0.87984
50	0.8632	0.5025	0.9926	0.8476	0.9607		50	0.828	0.9615	0.7801	0.9826	0.6107		50	0.7143	0.2385	0.885	0.4266	0.7641
	0.8389	0.4308	0.9853	0.8283	0.913			0.9174	0.8462	0.943	0.9447	0.8418			0.7928	0.8923	0.7571	0.9514	0.5686
	0.891	0.6462	0.9788	0.8852	0.9164			0.8842	0.9308	0.8675	0.9722	0.716			0.7583	0.7103	0.7755	0.8818	0.5317
	0.9248	0.7179	0.9991	0.908	0.9964			0.8091	0.9641	0.7534	0.9832	0.5839			0.6899	0.8821	0.621	0.9362	0.455
	0.847	0.4231	0.9991	0.8284	0.994			0.8301	0.9821	0.7755	0.9918	0.6108			0.7075	0.6	0.7461	0.4588	0.8387
	0.00123552	0.0174598	7.8777e-05	0.00127375	0.00162884			0.00204863	0.00291293	0.00632925	0.00033328	0.0115077			0.00176818	0.0717441	0.00883526	0.070044	0.0263958
Avg.	0.87298	0.5441	0.99098	0.8595	0.9561			0.85376	0.93694	0.8239	0.9749	0.67264			0.73256	0.66464	0.75694	0.73096	0.63162
2D_resnet
Bad_to_Good							Good_to_Bad							Random flipping
Percentage of noise	Accuracy	Sensitivity	Specificity	PPV	NPV		Percentage of noise	Accuracy	Sensitivity	Specificity	PPV	NPV		Percentage of noise	Accuracy	Sensitivity	Specificity	PPV	NPV
10	0.9756	0.9538	0.9834	0.9774	0.9637		10	0.956	0.9667	0.9522	0.9876	0.8788		10	0.9716	0.9834	0.9834	0.978	0.9531
	0.9766	0.9593	0.9812	0.9891	0.9315			0.9729	0.9077	0.9963	0.9678	0.9888			0.9695	0.9769	0.9669	0.9915	0.9137
	0.9729	0.9	0.9991	0.9653	0.9972			0.977	0.9179	0.9982	0.9714	0.9944			0.9858	0.9462	1	0.981	1
	0.9865	0.9615	0.9954	0.9863	0.9868			0.9614	0.9487	0.966	0.9813	0.9091			0.9729	0.9821	0.9696	0.9934	0.9207
	0.9831	0.9487	0.9954	0.9819	0.9867			0.9634	0.8744	0.9954	0.9567	0.9855			0.9601	0.9795	0.9531	0.9923	0.8822
	3.1893e-05	0.000648073	6.452e-05	8.724e-05	0.000693087			7.4108e-05	0.00129805	0.000447452	0.000144333	0.00286765			8.4817e-05	0.000241187	0.000317285	5.1503e-05	0.00199825
Avg.	0.97894	0.94466	0.9909	0.98	0.97318			0.96614	0.92308	0.98162	0.97296	0.95132			0.97198	0.97362	0.9746	0.98724	0.93394
20	0.977	0.9179	0.9982	0.9714	0.9944		20	0.954	0.8385	0.9954	0.945	0.9849		20	0.9458	0.8333	0.9862	0.9428	0.9559
	0.9682	0.9769	0.965	0.9915	0.9093			0.9309	0.7385	1	0.9142	1			0.9242	0.7231	0.9963	0.9093	0.986
	0.9716	0.8974	0.9982	0.9644	0.9943			0.9499	0.9487	0.9503	0.981	0.8726			0.937	0.7769	0.9945	0.9255	0.9806
	0.9648	0.9795	0.9595	0.9924	0.8967			0.9479	0.9282	0.9549	0.9737	0.8808			0.933	0.8077	0.9779	0.9341	0.9292
	0.9695	0.9615	0.9724	0.986	0.9259			0.9546	0.9589	0.9531	0.9848	0.88			0.9479	0.9359	0.9522	0.9764	0.8753
Avg.	0.97022	0.94664	0.97866	0.98114	0.94412			0.94746	0.88256	0.97074	0.95974	0.92366			0.93758	0.81538	0.98142	0.93762	0.9454
30	0.9425	0.7872	0.9982	0.9289	0.9935		30	0.9418	0.9872	0.9255	0.9951	0.8262		30	0.8281	0.9872	0.7709	0.9941	0.6073
	0.9573	0.841	0.9991	0.946	0.997			0.9296	0.7974	0.977	0.9308	0.9256			0.8984	0.6154	1	0.8787	1
	0.9628	0.8667	0.9972	0.9542	0.9912			0.9241	0.9846	0.9025	0.9939	0.7837			0.8916	0.7821	0.931	0.9225	0.8027
	0.9391	0.7795	0.9963	0.9264	0.987			0.9492	0.8308	0.9917	0.9423	0.973			0.849	0.9923	0.7976	0.9966	0.6376
	0.9452	0.9615	0.9393	0.9855	0.8503			0.9397	0.9333	0.942	0.9752	0.8524			0.9194	0.9769	0.8988	0.9909	0.776
Avg.	0.94938	0.84718	0.98602	0.9482	0.9638			0.93688	0.90666	0.94774	0.96746	0.87218			0.8773	0.87078	0.87966	0.95656	0.76472
50	0.8876	0.9564	0.8629	0.9822	0.7146		50	0.9391	0.7795	0.9963	0.9264	0.987		50	0.7467	0.4102	1	0.744	1
	0.8944	0.9795	0.8638	0.9916	0.7207			0.9133	0.9692	0.8932	0.9877	0.7652			0.7508	0.9949	0.6633	0.9972	0.5146
	0.9282	0.9667	0.9144	0.9871	0.8021			0.9201	0.9282	0.9172	0.9727	0.8009			0.7536	0.6667	1	0.7491	1
	0.8687	0.9641	0.8344	0.9848	0.6763			0.9262	0.9564	0.9153	0.9832	0.8021			0.8206	0.5051	0.9338	0.8402	0.7323
	0.8923	0.9872	0.8583	0.9947	0.7143			0.9079	0.9744	0.8841	0.9897	0.751			0.7725	0.1564	0.9935	0.7665	0.8971
	0.000463363	0.000153427	0.000852993	2.5627e-05	0.00213886			0.000146462	0.00662515	0.00196281	0.000691263	0.00908264			0.000935093	0.096995	0.0210675	0.0113678	0.0428294
Avg.	0.89424	0.97078	0.86676	0.98808	0.7256			0.92132	0.92154	0.92122	0.97194	0.82124			0.76884	0.54666	0.91812	0.8194	0.8288
SVM
Bad_to_Good							Good_to_Bad							Random flipping
Percentage of noise	Accuracy	Sensitivity	Specificity	PPV	NPV		Percentage of noise	Accuracy	Sensitivity	Specificity	PPV	NPV		Percentage of noise	Accuracy	Sensitivity	Specificity	PPV	NPV
10	0.9424	0.8872	0.9623	0.9596	0.8941		10	0.9451	0.9615	0.9393	0.9855	0.8503		10	0.9194	0.9769	0.8988	0.9909	0.776
	0.9377	0.9128	0.9466	0.968	0.8599			0.9248	0.8256	0.9604	0.9388	0.8822			0.9079	0.9744	0.8841	0.9897	0.751
	0.941	0.9154	0.9503	0.969	0.8686			0.9533	0.9359	0.9595	0.9766	0.8924			0.9208	0.9	0.9282	0.9627	0.8182
	0.9641	0.9692	0.9623	0.9887	0.9021			0.9445	0.841	0.916	0.9451	0.9425			0.9343	0.9564	0.9264	0.9834	0.8234
	0.9336	0.9333	0.9338	0.975	0.8349			0.9451	0.8949	0.9632	0.9623	0.8972			0.9066	0.9154	0.9034	0.9675	0.7727
	0.000140783	0.000920572	0.000142763	0.000116658	0.000732192			0.000111858	0.0034439	0.000404057	0.000397193	0.00110204			0.000126815	0.00122809	0.000355862	0.000168318	0.000977988
Avg.	0.94376	0.92358	0.95106	0.97206	0.87192			0.94256	0.89178	0.94768	0.96166	0.89292			0.9178	0.94462	0.90818	0.97884	0.78826
20	0.9052	0.9077	0.9043	0.9646	0.7729		20	0.9012	0.6436	0.9936	0.886	0.9729		20	0.8571	0.9436	0.8261	0.9761	0.6607
	0.916	0.8308	0.9166	0.9397	0.8481			0.9289	0.7487	0.9936	0.9168	0.9766			0.87	0.9949	0.8252	0.9978	0.6713
	0.9127	0.9385	0.9034	0.9761	0.7771			0.9032	0.6359	0.9991	0.8844	0.996			0.8815	1	0.839	1	0.6902
	0.9215	0.9462	0.913	0.9793	0.7953			0.912	0.8282	0.942	0.9386	0.8368			0.8781	0.9974	0.8353	0.9989	0.6849
	0.9113	0.9769	0.8878	0.9908	0.7575			0.9323	0.7513	0.9972	0.9179	0.9899			0.9012	0.9744	0.8749	0.9896	0.7364
Avg.	0.91334	0.92002	0.90502	0.9701	0.79018			0.91552	0.72154	0.9851	0.90874	0.95444			0.87758	0.98206	0.8401	0.99248	0.6887
30	0.8653	0.9795	0.8243	0.9912	0.6667		30	0.9316	0.8462	0.9623	0.9458	0.8895		30	0.9005	0.6333	0.9963	0.8834	0.9841
	0.8429	0.9769	0.7948	0.9897	0.6308			0.9133	0.9795	0.8896	0.9918	0.7609			0.8477	0.9974	0.7939	0.9988	0.6346
	0.7969	0.9974	0.7249	0.9987	0.5654			0.9059	0.9744	0.8813	0.9897	0.7466			0.8504	0.9974	0.7976	0.9988	0.6388
	0.8632	0.5026	0.9926	0.8476	0.9608			0.912	0.8282	0.942	0.9386	0.8368			0.8239	0.9974	0.7617	0.9988	0.6003
	0.8388	0.4307	0.9853	0.8283	0.913			0.9248	0.9077	0.931	0.9656	0.8252			0.8246	0.9872	0.7663	0.994	0.6025
Avg.	0.84142	0.77742	0.86438	0.9311	0.74734			0.91752	0.9072	0.92124	0.9663	0.8118			0.84942	0.92254	0.82316	0.97476	0.69206
50	0.807	0.8103	0.8059	0.9221	0.5996		50	0.8274	0.9795	0.8408	0.9913	0.6883		50	0.6181	0.9974	0.4821	0.9981	0.4086
	0.8416	0.8205	0.8491	0.9295	0.6612			0.7563	0.9923	0.6716	0.9959	0.5202			0.6385	0.9923	0.5115	0.9946	0.4216
	0.7928	0.8923	0.7571	0.9514	0.5686			0.7752	0.9974	0.6955	0.9987	0.5403			0.541	0.9923	0.379	0.9928	0.3644
	0.8118	0.7462	0.8353	0.9017	0.6191			0.7731	0.9718	0.7019	0.9858	0.5391			0.6473	0.9333	0.5446	0.9579	0.4237
	0.8118	0.5128	0.919	0.8402	0.6944			0.7278	0.9923	0.6329	0.9957	0.4924			0.6235	0.9872	0.4931	0.9908	0.4113
	0.00031622	0.021232	0.00353883	0.00179409	0.00248091			0.00132018	0.000112763	0.0061982	2.5442e-05	0.00584049			0.00178617	0.000709205	0.0038803	0.000268933	0.000580507
Avg.	0.813	0.75642	0.83328	0.90898	0.62858			0.77196	0.98666	0.70854	0.99348	0.55606			0.61368	0.9805	0.48206	0.98684	0.40592
Xgboost
Bad_to_Good							Good_to_Bad							Random flipping
Percentage of noise	Accuracy	Sensitivity	Specificity	PPV	NPV		Percentage of noise	Accuracy	Sensitivity	Specificity	PPV	NPV		Percentage of noise	Accuracy	Sensitivity	Specificity	PPV	NPV
10	0.959001	0.996253	0.87362	0.947556	0.990264		10	0.967946	0.968951	0.965644	0.984766	0.931361		10	0.954901	0.970021	0.920245	0.96537	0.930521
	0.955274	0.993576	0.867485	0.94501	0.98331			0.963846	0.962527	0.966871	0.985205	0.918415			0.948938	0.968951	0.903067	0.958179	0.926952
	0.951919	0.995182	0.852761	0.939363	0.987216			0.956019	0.953961	0.960736	0.982359	0.901036			0.944465	0.95985	0.909202	0.960364	0.908088
	0.960865	0.998929	0.87362	0.947689	0.997199			0.94931	0.944861	0.959509	0.981646	0.883616			0.949683	0.964133	0.916564	0.963617	0.91769
	0.95341	0.99197	0.865031	0.943963	0.979167			0.962728	0.964668	0.958282	0.981481	0.922078			0.946329	0.959315	0.916564	0.963441	0.907655
	1.4128e-05	7.02122e-06	7.33185e-05	1.15524e-05	4.71914e-05			5.38724e-05	9.22215e-05	1.46035e-05	3.12245e-06	0.000360249			1.57255e-05	2.47319e-05	4.77248e-05	8.28423e-06	0.000110528
Avg.	0.956094	0.995182	0.866503	0.944716	0.987431			0.95997	0.958994	0.962209	0.983092	0.911301			0.948863	0.964454	0.913129	0.962194	0.918181
20	0.915393	0.925054	0.893252	0.952066	0.83871		20	0.948192	0.940043	0.966871	0.984857	0.875556		20	0.920984	0.928801	0.903067	0.95645	0.846951
	0.921729	0.93576	0.889571	0.951034	0.857988			0.951174	0.94379	0.968098	0.985467	0.88255			0.926202	0.947002	0.878528	0.947002	0.878528
	0.913902	0.915953	0.909202	0.958543	0.825167			0.938129	0.926124	0.965644	0.984073	0.850811			0.921729	0.93576	0.889571	0.951034	0.857988
	0.923593	0.942184	0.880982	0.947765	0.869249			0.952665	0.946467	0.966871	0.984958	0.887387			0.906075	0.900428	0.919018	0.962243	0.80107
	0.915393	0.925054	0.893252	0.952066	0.83871			0.962356	0.957709	0.973006	0.987852	0.909404			0.895266	0.882762	0.923926	0.963764	0.774691
Avg.	0.918002	0.928801	0.893252	0.952295	0.845965			0.950503	0.942827	0.968098	0.985441	0.881142			0.914051	0.918951	0.902822	0.956098	0.831845
30	0.911666	0.912206	0.910429	0.95892	0.818985		30	0.924711	0.937366	0.895706	0.953704	0.861865		30	0.916139	0.925054	0.895706	0.953116	0.83908
	0.915393	0.925054	0.893252	0.952066	0.83871			0.911666	0.912206	0.910429	0.95892	0.818985			0.867313	0.834582	0.942331	0.970735	0.713092
	0.916139	0.925054	0.895706	0.953116	0.83908			0.926202	0.945396	0.882209	0.948443	0.875761			0.900112	0.893469	0.915337	0.960299	0.789418
	0.90943	0.906852	0.915337	0.960862	0.81087			0.916139	0.925054	0.895706	0.953116	0.83908			0.924338	0.942184	0.883436	0.948787	0.869565
	0.911666	0.912206	0.910429	0.95892	0.818985			0.921729	0.928266	0.906748	0.958011	0.846506			0.916139	0.926124	0.893252	0.952119	0.840647
Avg.	0.912859	0.916274	0.905031	0.956777	0.825326			0.920089	0.929657	0.89816	0.954439	0.84844			0.904808	0.904283	0.906012	0.957011	0.81036
50	0.868058	0.834582	0.944785	0.971945	0.713624		50	0.84905	0.791756	0.980368	0.989298	0.672559		50	0.692508	0.69379	0.689571	0.836669	0.495591
	0.873649	0.845824	0.937423	0.968731	0.726236			0.85464	0.800321	0.979141	0.988757	0.681469			0.713381	0.755889	0.615951	0.818551	0.524008
	0.871785	0.842077	0.939877	0.96979	0.72196			0.802833	0.721627	0.988957	0.993368	0.607843			0.748416	0.785332	0.663804	0.842619	0.57431
	0.872903	0.843683	0.939877	0.969846	0.724008			0.850913	0.794968	0.979141	0.988682	0.675699			0.752889	0.79015	0.667485	0.844877	0.581197
	0.867313	0.834582	0.942331	0.970735	0.713092			0.797987	0.722163	0.971779	0.983236	0.604119			0.680581	0.705032	0.62454	0.81146	0.480189
	3.69939e-05	0.000158708	0.000122699	1.77706e-05	0.000471414			0.000791097	0.00164274	3.73367e-05	1.29992e-05	0.00150701			0.00105317	0.00199956	0.00096097	0.00022409	0.00206998
Avg.	0.870742	0.84015	0.940859	0.970209	0.719784			0.831085	0.766167	0.979877	0.988668	0.648338			0.717555	0.746039	0.65227	0.830835	0.531059
